# Supplementary material for: Fermentation products in the cystic fibrosis airways induce aggregation and dormancy-associated expression profiles in a CF clinical isolate of Pseudomonas aeruginosa
Source: FEMS Microbiol Lett. 2018 Mar 29;365(10):fny082. doi: 10.1093/femsle/fny082 (PMC5928460; doi:10.1093/femsle/fny082)
Supplement: Supplementary Data [file fny082_supp.zip]

Archive with 7 entries (7 files):
- SupplementaryFigure1_revision2.pdf
- SupplementaryFigure2.pdf
- SupplementaryTable1_essential_genes.xlsx
- SupplementaryTable2_revision.xlsx
- SupplementaryTable3_revision.xlsx
- SupplementaryTable4_Metabolomics_data_submission.csv
- Supplementary_material_S1.docx
