# Supplementary material for: Fermentation products in the cystic fibrosis airways induce aggregation and dormancy-associated expression profiles in a CF clinical isolate of Pseudomonas aeruginosa
Source: FEMS Microbiol Lett. 2018 Mar 29;365(10):fny082. doi: 10.1093/femsle/fny082 (PMC5928460; doi:10.1093/femsle/fny082)
Supplement: Supplementary Data [file fny082_supp.zip › SupplementaryTable1_essential_genes.xlsx]

## Sheet: Sheet1
Strain	# Genes	% AAI
Papadk2_cf510	486	99.53
PaFLR01	493	99.7
PAPA17	478	99.75
PAO1	492	99.76
PAJD333	469	99.72
PAJD329	464	99.61
PAJD320	473	99.59
ALES400	488	99.73
PA7	494	98.16
P2192	436	99.47
PAAES1r	488	99.74
PA14	508	100
PAE12135	488	99.68
PAB31833	493	99.6
PAC1433	456	99.68
PAC7447	492	99.74
PACF_PA39	488	99.38
PACIGI	484	99.53
PAE12150	490	99.67
PAJD304	467	99.72
