# Supplementary material for: Fermentation products in the cystic fibrosis airways induce aggregation and dormancy-associated expression profiles in a CF clinical isolate of Pseudomonas aeruginosa
Source: FEMS Microbiol Lett. 2018 Mar 29;365(10):fny082. doi: 10.1093/femsle/fny082 (PMC5928460; doi:10.1093/femsle/fny082)
Supplement: Supplementary Data [file fny082_supp.zip › SupplementaryTable2_revision.xlsx]

## Sheet: patric3_query
Genome ID	Genome Name	Organism Name	NCBI Taxon ID	Genome Status	Strain	Serovar	Biovar	Pathovar	MLST	Other Typing	Culture Collection	Type Strain	Completion Date	Publication	BioProject Accession	BioSample Accession	Assembly Accession	GenBank Accessions	RefSeq Accessions	Sequencing Centers	Sequencing Status	Sequencing Platform	Sequencing Depth	Assembly Method	Chromosomes	Plasmids	Contigs	Sequences	Genome Length	GC Content	PATRIC CDS	BRC1 CDS	RefSeq CDS	Isolation Site	Isolation Source	Isolation Comments	Collection Date	Isolation Country	Geographic Location	Latitude	Longitude	Altitude	Depth	Other Environmental	Host Name	Host Gender	Host Age	Host Health	Body Sample Site
1000561.3	Pseudomonas aeruginosa AES-1R	Pseudomonas aeruginosa AES-1R	1000561	WGS	AES-1R				MLST.Pseudomonas_aeruginosa.649				2011-07-06T00:00:00Z		PRJNA64619	SAMN02471202	GCA_000220025.2	AFNF00000000	-		assembly						1361	1783	5957086	66.52	5705				the sputum of a 14 month old infant with cystic fibrosis	isolated from the sputum of a 14 month old infant with cystic fibrosis									Human, Homo sapiens		infant	cystic fibrosis
1134459.3	Pseudomonas aeruginosa PADK2_CF510	Pseudomonas aeruginosa PADK2_CF510	1134459	WGS	PADK2 CF510				MLST.Pseudomonas_aeruginosa.386				2012-04-17T00:00:00Z	22672046	PRJNA81219	SAMN02471032	GCA_000259025.1	AJHI00000000	-	DTU Systems Biology	WGS						71	71	6683163	66.1	6315		6115		cystic fibrosis patient	isolated from a cystic fibrosis patient	2006	Denmark	Denmark						Human, Homo sapiens
1163397.3	Pseudomonas aeruginosa CIG1	Pseudomonas aeruginosa CIG1	1163397	WGS	CIG1				MLST.Pseudomonas_aeruginosa.348				2012-09-06T00:00:00Z	22988113	PRJNA89681	SAMN02471988	GCA_000295475.1	AKBD00000000	-	University of Washington	WGS	Illumina GA IIx	31x	Velvet v. 1.0.07			402	544	6439387	66	6130		6028		cystic fibrosis chronic infection	Isolate from a cystic fibrosis chronic infection									Human, Homo sapiens
1333543.4	Pseudomonas aeruginosa str. C 1433		1333543	WGS									2013-06-19T00:00:00Z	24167005	PRJNA200798	SAMN02142560	GCF_000412535.1	ASRC01000000		University of Strathclyde		Illumina	18.96x	CLC NGS Cell v. 2012-09-01			2020	2020	6201615	66.35	7388				cystic fibrosis lung infection										Human, Homo sapiens
1333546.3	Pseudomonas aeruginosa str. PA 17		1333546	WGS									2013-06-19T00:00:00Z	24167005	PRJNA200798	SAMN02142563	GCF_000412455.1	ASQY01000000		University of Strathclyde		Illumina	23.4x	CLC NGS Cell v. 2012-09-01			1245	1245	6222894	66.46	6821				cystic fibrosis lung infection										Human, Homo sapiens
1352355.3	Pseudomonas aeruginosa c7447m	Pseudomonas aeruginosa c7447m	1352355	Complete	c7447m								2013-09-16T00:00:00Z	24115552	PRJNA209859	SAMN02603588	GCA_000468935.1	CP006728.1	-	Marshall University School of Medicine	complete	Illumina GAIIX	224X	Illumina Pipeline v. SCS 2.8.0;	1			1	6262305	66.5	5805		5657		patient with a chronic lung infection with P	isolate from a patient with a chronic lung infection with P. aeruginosa									Human, Homo sapiens			chronic lung infection with P. aeruginosa
1365008.3	Pseudomonas aeruginosa B3-1811	Pseudomonas aeruginosa B3-1811	1365008	WGS	B3-1811								2013-08-11T00:00:00Z		PRJEB4309	SAMEA2272243	GCA_000455545.1	CBMP00000000	-	DTU	WGS						234	341	6593639	66.2	6203
1408271.3	Pseudomonas aeruginosa LES400	Pseudomonas aeruginosa LES400	1408271	Complete	LES400				MLST.Pseudomonas_aeruginosa.146				2014-03-03T00:00:00Z		PRJNA222517	SAMN03081517	GCA_000583935.1	CP006982.1	-	"IBIS, University Laval"	complete	Sanger dideoxy sequencing; 454	19.0x	GS De novo assembler v. 2.6; Consed v.	1			1	6591121	66.3	6183		6015			7 isolates of the Liverpool epidemic strain (LES) from the UK and Canada
1457194.3	Pseudomonas aeruginosa CF_PA39	Pseudomonas aeruginosa CF_PA39	1457194	WGS	CF_PA39	o3			MLST.Pseudomonas_aeruginosa.1744				2014-02-11T00:00:00Z		PRJNA236781	SAMN02602860	GCA_000568235.1	JDVE00000000	-	Vrije Universiteit Brussel	WGS	Illumina MiSeq	62.0x	Velvet v. 1.2.08			85	98	6182211	66.4	5720				cystic fibrosis sputum		2012	Belgium	Belgium: Vrije Universiteit Brussel						Human, Homo sapiens	Male	37	Cysrtic fibrosis
208963.12	Pseudomonas aeruginosa UCBPP-PA14	Pseudomonas aeruginosa UCBPP-PA14	208963	Complete	UCBPP-PA14				MLST.Pseudomonas_aeruginosa.253				2006-10-06T00:00:00Z	17038190	PRJNA386	SAMN02603591	GCA_000014625.1	CP000438	NC_008463	Massachusetts General Hospital|Harvard Medical School Partners Healthcare Center for Genetics and Genomics	complete				1			1	6537648	66.3	6022		5892		human burn patient	isolate from a human burn patient									Human, Homo sapiens
208964.12	Pseudomonas aeruginosa PAO1	Pseudomonas aeruginosa PAO1	208964	Complete	PAO1				MLST.Pseudomonas_aeruginosa.549				2000-09-13T00:00:00Z	10984043,15608211,18978025	PRJNA331		GCA_000006765.1	AE004091	NC_002516	PathoGenesis Corporation	complete				1			1	6264404	66.6	5836		5566
287.1238	Pseudomonas aeruginosa AZPAE12150		287	WGS	AZPAE12150	O6				oprd type:Type II			2014-12-04T00:00:00Z	25367914	PRJNA264310	SAMN03105393	GCA_000796865.1	JUAM00000000	-	AstraZeneca		Illumina MiSeq	10x	CLC Bio v. 6.0			114	114	6594453	65.98	6120				cystic fibrosis isolate		2005	United States	USA: New York						Human, Homo sapiens			CF
287.1301	Pseudomonas aeruginosa AZPAE12135		287	WGS	AZPAE12135	O1				oprd type:Type II			2014-12-04T00:00:00Z	25367914	PRJNA264310	SAMN03105380	GCA_000796545.1	JUAZ00000000	-	AstraZeneca		Illumina MiSeq	10x	CLC Bio v. 6.0			190	190	6826162	66.07	6419				cystic fibrosis isolate		2005	United States	USA: New York						Human, Homo sapiens			CF
287.432	Pseudomonas aeruginosa JD304		1403028	WGS					MLST.Pseudomonas_aeruginosa.146						PRJNA198782	SAMN02360633	GCA_000505905.1	AWYT00000000									1613	2058	6116697	66.46	5919
287.442	Pseudomonas aeruginosa JD320		1403038	WGS											PRJNA198782	SAMN02360643	GCA_000506165.1	AWYJ00000000									1595	2038	6108204	66.46	5829
287.449	Pseudomonas aeruginosa JD329		1403045	WGS					MLST.Pseudomonas_aeruginosa.146						PRJNA198782	SAMN02360650	GCA_000506265.1	AWZB00000000									1636	2090	6113201	66.45	5936
287.452	Pseudomonas aeruginosa JD333		1403048	WGS											PRJNA198782	SAMN02360653	GCA_000506345.1	AWZE00000000									1569	1996	6052680	66.46	5802
350703.9	Pseudomonas aeruginosa 2192	Pseudomonas aeruginosa 2192	350703	WGS	2192				MLST.Pseudomonas_aeruginosa.9				2006-01-04T00:00:00Z	18287045	PRJNA16171	SAMN02595211	GCA_000152545.1	AAKW00000000	NZ_AAKW00000000	Broad Institute	assembly						1	1	6905121	66.2	6490		5915		cystic fibrosis patient	isolated from a cystic fibrosis patient and will be used for comparative genomics									Human, Homo sapiens
381754.6	Pseudomonas aeruginosa PA7	Pseudomonas aeruginosa PA7	381754	Complete	PA7				MLST.Pseudomonas_aeruginosa.1195				2007-07-05T00:00:00Z	20107499	PRJNA16720	SAMN02603435	GCA_000017205.1	CP000744	NC_009656	J. Craig Venter Institute	complete				1			1	6588339	66.4	6064		6286		clinical isolate	This strain is a clinical isolate									Human, Homo sapiens
	Pseudomonas aeruginosa PaFLR01	Pseudomonas aeruginosa PaFLR01			PaFLR01										PRJNA434465	SAMN08559939		PXNR00000000			assembly	Illumina MiSeq	30x	a5			71	71							cystic fibrosis patient			United States	USA: San Diego						Human, Homo sapiens			Cystic fibrosis
[truncated: 18 more columns]
