# Supplementary material for: Fermentation products in the cystic fibrosis airways induce aggregation and dormancy-associated expression profiles in a CF clinical isolate of Pseudomonas aeruginosa
Source: FEMS Microbiol Lett. 2018 Mar 29;365(10):fny082. doi: 10.1093/femsle/fny082 (PMC5928460; doi:10.1093/femsle/fny082)
Supplement: Supplementary Data [file fny082_supp.zip › SupplementaryTable3_revision.xlsx]

## Sheet: Sheet1
	Raw reads	Paired aligned	Single aligned	Total
PaFLR01.1	259355	27602	159914	187516
PaFLR01.2	62363	7994	21389	29383
PaFLR01.3	201809	19213	133484	152697
PaFLR01+bdl1	372457	23757	269102	292859
PaFLR01+bdl2	1002967	43004	714828	757832
PaFLR01+bdl3	1352839	46317	1029304	1075621
PaFLR01+la1	1057218	47274	808165	855439
PaFLR01+la2	632948	35785	478162	513947
PaFLR01+la3	992835	41607	766825	808432
