# Supplementary material for: Fermentation products in the cystic fibrosis airways induce aggregation and dormancy-associated expression profiles in a CF clinical isolate of Pseudomonas aeruginosa
Source: FEMS Microbiol Lett. 2018 Mar 29;365(10):fny082. doi: 10.1093/femsle/fny082 (PMC5928460; doi:10.1093/femsle/fny082)
Supplement: Supplementary Data [file fny082_supp.zip › SupplementaryTable4_Metabolomics_data_submission.csv]

Group	Sample	zymosterol	xylulose NIST	xylose	xylitol	xanthurenic acid	xanthine	valine	urocanic acid	uridine	uric acid	urea	uracil	tyrosol	tyrosine	tyramine	tryptophan	tocopherol gamma-	tocopherol delta- NIST	tocopherol beta NIST	tocopherol alpha-	tocopherol acetate	thymine	thymidine	threonine	threonic acid	taurine	sucrose	succinic acid	stigmasterol	stearic acid	squalene	spermidine	sophorose	shikimic acid	serine	salicylic acid	saccharopine	saccharic acid	ribose	ribonic acid	ribitol	pyruvic acid	putrescine	pseudo uridine	propane-1,3-diol NIST	proline	piperidone	pipecolinic acid
TH	TH.1	363	865	2366	687	157	1038	527170	365	838	176	1297	2507	270	269508	710773	214714	414	788	428	285	348	306	251	81683	4574	357	2338	3319	212	156479	953	2830	228	4281	139748	345	406	7477	1232	3250	518	276	3720	631	2568	80169	406	671
TH	TH.2	370	724	816	361	146	908	443419	353	896	173	3948	1401	372	240561	639085	186828	305	924	324	226	295	389	12000	93771	4500	390	2692	3171	729	122347	963	2025	161	9530	165919	356	352	6870	1201	3140	456	388	3776	511	3552	36510	287	339
TH	TH.3	444	523	1866	397	257	580	382141	234	1216	196	352	2506	251	181116	435482	169565	273	769	324	296	381	319	12381	63681	3735	184	2608	2460	189	133582	724	2311	202	2209	101373	357	310	6127	688	2574	415	187	2156	487	2172	48691	485	380
PaFLR01	PaFLR01.1	279	312	1454	285	217	416	566186	221	426	1040	13383	5831	216	6043	5622	1938	340	594	317	224	305	1003	440	15746	2642	180	1783	416	792	137031	581	417	211	1378	23438	449	227	4098	957	2673	297	569	20997	719	3211	4318	328	380
PaFLR01	PaFLR01.2	389	623	3074	365	168	557	638090	223	658	1340	14898	1968	232	6817	21227	2216	483	8811	322	466	373	645	494	46669	2993	246	2421	1022	757	122606	652	277	226	661	19067	456	235	4556	721	3057	663	517	24527	691	3280	3933	424	432
PaFLR01	PaFLR01.3	433	545	1972	421	213	600	792963	298	517	1044	17097	4056	264	6338	14453	1503	365	802	431	261	378	724	445	15369	3547	226	2657	363	293	93401	807	499	252	965	15623	580	211	5136	716	208	552	692	14686	862	2848	6462	472	947
PaFLR01.bdl	PaFLR01.bdl.1	439	418	1832	294	232	507	929275	282	650	1491	16716	5374	286	19497	23497	8562	426	972	331	277	323	568	509	27790	3151	279	2145	613	261	118680	1315	379	214	1196	29815	399	306	4527	508	3273	412	518	18829	891	3027	9140	571	682
PaFLR01.bdl	PaFLR01.bdl.2	392	607	1041	449	258	481	914071	250	513	1560	14976	4812	368	22267	27717	9102	443	981	443	354	401	726	370	33209	2738	262	2405	489	270	156121	825	386	258	1422	26908	475	286	5222	773	3348	706	1354	21228	999	2414	8259	571	965
PaFLR01.bdl	PaFLR01.bdl.3	414	383	2026	375	244	401	1086189	282	443	1012	18169	5834	207	19848	9292	6780	406	1004	447	357	268	829	533	26818	3468	179	2593	73	330	134784	791	547	388	1470	27005	661	278	5334	688	3597	440	499	17554	929	2680	11772	490	1044
PaFLR01.la	PaFLR01.la.1	452	662	1798	447	253	407	979942	227	495	794	13539	4597	247	14227	12575	6884	278	670	376	363	330	527	545	44063	2586	166	2294	933	207	154723	577	532	204	1483	19460	435	340	3149	741	319	759	209	12249	971	3110	15730	508	821
PaFLR01.la	PaFLR01.la.2	399	613	2169	347	228	392	734510	348	468	719	10038	3137	216	13411	12138	6457	360	857	362	308	420	496	402	36795	2538	156	1412	705	205	122835	2371	538	183	1248	16046	381	277	4298	647	2019	619	1386	12963	873	2855	10108	514	620
PaFLR01.la	PaFLR01.la.3	488	614	1830	458	254	414	953252	222	545	735	12556	4015	288	15862	15358	7714	353	718	338	282	287	706	520	49353	3346	231	2120	738	250	121237	1101	471	271	1788	14744	417	258	4327	684	1840	813	1364	13620	893	3182	3770	733	842
[truncated: 659 more columns]
